# Supplementary material for: Nutrition-specific and nutrition-sensitive factors associated with mid-upper arm circumference as a measure of nutritional status in pregnant Ethiopian women: Implications for programming in the first 1000 days
Source: PLoS One. 2019 Mar 26;14(3):e0214358. doi: 10.1371/journal.pone.0214358 (PMC6435172; doi:10.1371/journal.pone.0214358)
Supplement: S2 File — English questionnaires used in the study for data collection. (ZIP) [file pone.0214358.s002.zip]

Archive with 5 entries (4 files):
- USAID GC╠oo╠é ENGINE HH HEAD_V3_Cleaned _4.23.14.docx
- __MACOSX/
- __MACOSX/._USAID GC╠oo╠é ENGINE HH HEAD_V3_Cleaned _4.23.14.docx
- IW TP1 Questionnaire 7.14.16.docx
- __MACOSX/._IW TP1 Questionnaire 7.14.16.docx
