# Supplementary material for: Nutrition-specific and nutrition-sensitive factors associated with mid-upper arm circumference as a measure of nutritional status in pregnant Ethiopian women: Implications for programming in the first 1000 days
Source: PLoS One. 2019 Mar 26;14(3):e0214358. doi: 10.1371/journal.pone.0214358 (PMC6435172; doi:10.1371/journal.pone.0214358)
Supplement: S3 File — Questionnaires in Afan-Oromo, the language of questionnaire administration. (ZIP) [file pone.0214358.s003.zip]

Archive with 5 entries (4 files):
- INDEX WOMEN  time piont 1 AFAN OROMO-FINAL.docx
- __MACOSX/
- __MACOSX/._INDEX WOMEN  time piont 1 AFAN OROMO-FINAL.docx
- HH HEAD INTERVIEW-AFAN OROMO -FINAL.docx
- __MACOSX/._HH HEAD INTERVIEW-AFAN OROMO -FINAL.docx
